# Supplementary material for: BCOR::CREBBP fusion in malignant neuroepithelial tumor of CNS expands the spectrum of methylation class CNS tumor with BCOR/BCOR(L1)-fusion
Source: Acta Neuropathol Commun. 2024 Apr 18;12:60. doi: 10.1186/s40478-024-01780-5 (PMC11025138; doi:10.1186/s40478-024-01780-5)
Supplement: Supplementary file 3 — Supplementary Material 3 [file 40478_2024_1780_MOESM3_ESM.xlsx]

## Sheet: Literature cases
Case	Age	sex	Localisation	Clinical manifestation	Fusion type	Breakpoint 1	Breakpoint 2	Other molecular findings	tSNE	450/850K methylation class v12.8 or v12.5	450/850K methylation class v11b4	Initial histology	Histology after progress	BCOR_IHC	IHC-Characteristics	Growth pattern	Initial diagnosis	Radiology	Tumor progression	PFS (months)	OS (months)	Deseased	Initial therapy	Therapy after progress	PMID	Particularity
1	15	Male	right frontal, left temporal and left occipital	new onset seizures	BCOR:CREBBP	exon 4 for BCOR	exon 31 of CREBBP	ARID1A p.Asp204fs; TERT promoter mutation c.-124C >; TNF1 p.Trp696Ter	n.a.	n.a.	n.a.	diffusely infiltrating astrocytoma with predominantly lower grade features	malignant features of glioblastoma	negative	ATRX loss/ G34-/H3K27M-/BCOR-	diffuse	diffuse astrocytic glioma, with molecular features of glioblastoma, WHO grade IV	non-contrast enhancing, expansile mass with criteria fullfiled for gliomatosis cerebri and contrast enhanced areas in right parietal lobe in the course of disease	1	18	27	n.a.	adjuvant radiotherapy with concomitant temozolomide	Subtotal resenction, adjuvant radiotherapy and chemotherapy (temozolomide, bevacizumab and carboplatin)	32493417
2	13	Male	right temporal	n.a.	EP300:BCOR	exon 31 for EP300	exon 4 for BCOR	n.a.	HGNET-BCOR	n.a.	HGNET-BCOR: 0.6	chicken-wire pattern mimicking ependymoma with some calcifications, pseudo-rosettes and microcystic/myxoid changes with occasional floating neurons, high mitotic and proliferation rate, necrosis, vascular proliferations	n.a.	negative	GFAP-/Olig2+/EMA+/NeuN+/BCOR-/EGFR+/NFP+/vimentin+/synaptophysin-/ATRX+	Well-circumscribed	n.a.	Large, well-circumscribed, solid with meningeal attachment; T1 hypointense, T2 hyperintense, low ADC, heterogeneous enhancement	0	16	16	0	total resection and chemotherapy	n.a.	33138864
3	27	Male	left frontal	n.a.	EP300:BCOR	exon 31 for EP300	exon 4 for BCOR	n.a.	HGNET-BCOR	n.a.	HGNET-BCOR: 0.9	chicken-wire pattern with oligo-like and nd embryonal features and microcyst/myxoid changes, areas with dense cellularity and high mitotic and proliferation index, palisading necrosis and microvascular proliferation	n.a.	negative	GFAP-/Olig2+/EMA+/NFP+/BCOR-/vimentin+/synaptophysin+/EGFR+/ATRX+	Well-circumscribed	n.a.	Large, well-circumscribed, solid with meningeal attachment; T1 hypointense, T2 hyperintense, low ADC, heterogeneous enhancement	0	27	27	0	total resection, chemotherapy and focal irradiation	n.a.	33138864
4	12	Male	right frontal with extension to the suprasellar fossa and corpus callosum	headache, ataxia, brief loss of consciousness	EP300:BCOR	exon 31 for EP300	exon 2 for BCOR	EP300 p.D1119del	away from the HGNET-BCOR ex15 ITD with close vicinity to gliomas with MYB/MYBL1 alteration, but still separate	n.a.	no match	mildly to moderately atypical glial cells with round to oval nuclei, fine to speckled chromatin, and prominent glial processes, prominent chicken-wire vessels, microcystic/myxoid changes, calcifications, microvascular prooliferations, necrosis	n.a.	positive	GFAP+/Olig2+/BCOR+/ATRX+/NeuN-/H3 K27me3 retained/beta-catenin (nuclear,rare)/synaptophysin,-/NFP-/ SOX10-/ CD34-/H3 K27M-/ BRAF V600E-/ IDH1 R132H-	diffuse	oligodendroglioma, WHO grade II and anaplastic pilocytic astrocytoma (aPA) after cosulting pathology	mildly enhancing (T1 postcontrast), mildly T2 and FLAIR hyperintense with signes of hydrocephalus	1	4.5	6	0	extraventricular drainage followed by subtotal resection, antiepileptic medications	subtotal resection	30816933
5	10	Female	left basal ganglia and thalamus	right-sided arm, facial weakness	EP300:BCOR	exon 1 for EP300	exon 8 for BCOR	CTNNA1 p.I612Yfs*/FGFR4 p.M504T/NOTCH1 p.E1382Nfs*	away from the HGNET-BCOR ex15 ITD with close vicinity to gliomas with MYB/MYBL1 alteration, but still separate	n.a.	no match	mildly to moderately atypical glial cells with round to oval nuclei, fine to speckled chromatin, and prominent glial processes, prominent chicken-wire vessels, microcystic/myxoid changes, calcifications, necrosis	mildly to moderately atypical glial cells with round to oval nuclei, fine to speckled chromatin, and prominent glial processes, prominent chicken-wire vessels, microcystic/myxoid changes, calcifications, necrosis, microvascular proliferations	positive	Olig2+/BCOR+/beta-catenin (nuclear, scattered)//H3 K27M-/ BRAF V600E-/ IDH1 R132H-	diffuse	glioblastoma, WHO grade IV	T2 hyperintense with shift of midline structures initially and after progression T2 and FLAIR hyperintense, with focal curvilinear vascular-appearing enhancement (T1 postcontrast)	1	1	7	0	subtotal resection	total resection followed by adjuvant radiation therapy	30816933
6	18	Male	right medial occipital	new onset generalized seizures	EP300:BCOR	exon 31 for EP300	intron 2 for BCOR	n.a.	away from the HGNET-BCOR ex15 ITD with close vicinity to gliomas with MYB/MYBL1 alteration, but still separate	n.a.	no match	mildly to moderately atypical glial cells with round to oval nuclei, fine to speckled chromatin, and prominent glial processes, prominent chicken-wire vessels, microcystic/myxoid changes, calcifications, necrosis	mildly to moderately atypical glial cells with round to oval nuclei, fine to speckled chromatin, and prominent glial processes, prominent chicken-wire vessels, microcystic/myxoid changes, calcifications, necrosis	positive	Olig2+/BCOR+/ATRX+/S100+/NeuN-/CD34-/beta-catenin (nuclear,rare)/ BRAF V600E-/ IDH1 R132H-	diffuse	dysembryoplastic neuroepithelial tumor (DNET) versus glioneuronal tumor	non-enhancing (T1 postcontrast), T2 and FLAIR hyperintense	1 (twice)	15 and 18	42	0	subtotal resection	total resection, total resection	30816933
7	64	Male	periventricular area of the left frontal lobe	n.a.	EP300:BCOR	exon 31 for EP300	exon 4 for BCOR	IDH1/2-wt, BRAF-wt, H3F3A-wt, HIST1H3B-wt or hTERT-wt	HGNET-BCOR	HGNET-BCOR: 0.8	n.a.	chicken-wire pattern mimicking ependymoma with some calcifications, microcystic/myxoid changes, necrosis, high mitotic count and proliferation index	n.a.	negative	GFAP-/Olig2+/IDH1 R132H-/BCOR-/STAB2+/ATRX+/H2K27me3+	Well-circumscribed	high-grade glioneuronal tumor	T2 hyperintense lesion with restricted apparent diffusion coefficient (ADC) and a solid component with weak enhancement, nodular peripheral calcifications, elevated choline and the presence of lipids in MR spectroscopy and hyperperfusion of the solid components in magnetic resonance perfusion	1	12	12	0	total resection	n.a.	36782314	an ependymal dissemination of the tumor at progression
8	40	Male	within the right lateral ventricle	intraventricular hemorrhage	EP300:BCOR	exon 31 for EP300	exon 4 for BCOR	IDH1/2-wt, BRAF-wt, H3F3A-wt, HIST1H3B-wt or hTERT-wt	CNS tumor with BCOR/BCOR(L1) fusion	CNS tumor with BCOR/BCOR(L1) fusion: 0.99	n.a.	oligo-like, embryonal and ependymoma-like patterns with some calcifications, microcystic/myxoid changes, spindle cell conponent, necrosis, high mitotic count and proliferation index	n.a.	negative	GFAP-/Olig2+/IDH1 R132H-/BCOR-/ATRX+/H2K27me3+	Well-circumscribed	high-grade glioneuronal tumor	T2 hyperintense lesion with restricted apparent diffusion coefficient (ADC) and a solid component with strong enhancement, elevated choline and presence of lipids in MR spectroscopy and hyperperfusion of the solid components in magnetic resonance perfusion	1	12	12	0	subtotal resection, chemotherapy (carboplatin and VP16)	n.a.	36782314	an ependymal dissemination of the tumor at progression
9	17	Female	right frontal	mental retardation, new onset seizures	CREBBP:BCORL1	exon 31 for CREBBP	exon 6 for BCORL1	IDH1/2-wt, BRAF-wt, TERT-wt, high mRNA expression of BCORL1 and BCOR	(HGNET)-BCOR	CNS tumor with BCOR/BCOR(L1) fusion: 0.99	No match at >0.3 conf. score	diffusely infiltrative proliferation of small tumor cells with moderate cellularity, mucin-filled microcystic formation, microcalcifications, occasional perivascular lymphocytic cuffings, moderate activity	n.a.	positive	GFAP+--/Olig2+/BCOR+/ATRX+/NF-	diffuse	n.a.	hyper-intensity on T2-weighted imaging and hypo-intensity on T1-weighted imaging, without any contrast enhancement, Positron emission tomography using 11C-methionine showed an accumulation on the tumor	1	18	n.a.	0	resection		35596897
10	72	Male	occipital	n.a.	EP300:BCORL1	exon 31 for EP300	exon 4 for BCORL1	IDH1/2-wt, BRAF-wt, H3F3A/B-wt/ TERT-wt/FGFR1-wt	(HGNET)-BCOR	CNS tumor with BCOR/BCOR(L1) fusion: 0.99	HGNET-BCOR: 0.44	ependymoma-like histological pattern, perivascular pseudorosettes, calcifications, hypercellulariry, high proliferation activity		n.a.	n.a.	Well-circumscribed	anaplastic ependymoma G3	n.a.	1	24	33	0	resection, local radiation (40 Gy), chemotherapy		30514397
11	43	Female	right frontotemporal	headache	EP300:BCOR	exon 31 for EP300	exon 4 for BCOR	TP53 p.R273C, NOTCH3 p.G37E, PDGFRA amplification, PDGFRA:FIP1L1-fusion, no BCOR‐ITD	n.a.	n.a.	n.a.	heterogeneous histology with densely cellular areas, branching capillary network, areas with high‐grade ependymoma‐like structure with brisk mitosis, palisading necrosis, microcystic changes, vascular pseudo‐rosettes, as well as Homer Wright rosettes		negative	GFAP-/S100-/Olig2+/NeuN+/BCOR-			large, nodular demarcated and heterogeneous mass with obvious mass effect, heterogeneous enhancement	0	8	8	0	Near‐total resection, radiation therapy (5200 cGy), adjuvant chemotherapy		37265116
12	54	Male	right frontal	asymptomatic	EP300:BCOR; BCOR-L3MBTL2	exon 31 for EP300; exon 4 for BCOR	exon 6 for BCOR; exon 2 for L3MBTL2	no BCOR‐ITD	HGNT_BCOR‐ITD	n.a.	HGNT_BCOR‐ITD: n.a.	ependymoma‐like pattern, abundant perivascular pseudorosettes, calcifications, focal dense‐arranged and ribbon (spongioblastic)‐like pattern with remarkable nuclear atypia, high mitotic activity		negative	GFAP-/S100-/Olig2+/BCOR-/EGFR+/IDH1R132H-/BRAF V600E-	Well-circumscribed		large, well‐defined, solid mass with nodular enhancement with shift of midline structure	0	16	16	0	total resection, radiation (6000 cGy) and adjuvant temozolomide		37265116
9 (1. recurrence)	18	Female	right frontal	n.a.	n.a.	n.a.	n.a.	high mRNA expression of BCORL1 and BCOR		n.a.	n.a.	diffusely infiltrative proliferation of small tumor cells with moderate cellularity, mucin-filled microcystic formation, occasional perivascular lymphocytic cuffings, moderate mitotic activity		n.a.	n.a.	n.a.	n.a.	n.a.	1	33	n.a.	0	resection		35596897
9 (2. recurrence)	21	Female	right frontal	n.a.	n.a.	n.a.	n.a.	high mRNA expression of BCORL1 and BCOR		n.a.	n.a.	diffusely infiltrative proliferation of small tumor cells with moderate cellularity, mucin-filled microcystic formation, occasional perivascular lymphocytic cuffings, high mitotic activity		n.a.	n.a.	n.a.	n.a.	n.a.	1	89	n.a.	0	resection, local radiation (54 Gy), temozolomide after 3. surgery,		35596897
9 (3. recurrence)	25	Female	right frontal	n.a.	n.a.	n.a.	n.a.	IDH1/2-wt, BRAF-wt, TERT-wt, high mRNA expression of BCORL1 and BCOR		n.a.	n.a.	diffusely infiltrative proliferation of small tumor cells with moderate cellularity, mucin-filled microcystic formation, high mitotic activity		n.a.	n.a.	n.a.	n.a.	iso- to high-signal intensity on T2-weighted imaging, iso- to low-signal intensity on T1-weighted imaging, slight enhancement on gadolinium-enhanced T1-weighted imaging, and high intensity on diffusion-weighted imaging	1	n.a.	115	1	resection, stereotactic radiotherapy and adjuvant chemotherapy with bevacizumab after 4. surgery, later addition of courses of chemotherapy consisting of ifosfamide, cisplatin, and etoposide		35596897
13	45	Male	right frontal	progressive palsy affecting the left upper limb	CREBBP:BCORL1	exon 31 for EP300	exon 5 for BCORL1	pathogenic inactivating mutation in BCOR (p. P624Rfs*45), pathogenic inactivating mutation in CREBBP (p. G757Afs*19), gain of chromosome 7	n.a.	CNS tumour with EP300:BCOR(L1) fusion: 0.90	HGNET-BCOR: 0.99	non-infiltrating growth pattern, perivascular pseudorosettes, microcystic changes, microvascular proliferation in adjacent brain parenchyma, calcifications and hyalinized vessels, areas with increased cellularity and mitoses	n.a.	negative	GFAP+-/OLIG2 +-/ NeuN+/ EMA-/CD34-/ BCOR-/ IDH1 p. R132H-/BRAF p. V600E-	Well-circumscribed	n.a.	inhomegenously intense in T1 weighted sequences and hyperintense in T2 weighted sequences, inhomogeneous contrast enhancement	0	1	1	0	temozolomide and radiotherapy.	n.a.	38216991
AN98	5	Male	posterior fossa	n.a.	EP300:BCOR	exon 31 for EP300	exon 4-7 for BCOR, not further specified	n.a.	HGNET, BCOR/8;EPN, RELA/1	CNS tumour with EP300:BCOR(L1) fusion: 1	MTGF_GBM:0.427	delicate ‘chicken-wire’ vasculature , necrosis, Microvascular proliferations, high mitotic activity, calcifications	n.a.	positive	GFAP+/Olig2+/BCOR+	Well-circumscribed	Maignant neoplasm, in favor of high grade diffuse glioma	n.a.	0	15.2	15.2	n.a.	n.a.	n.a.	36201019
AY30	72	Female	parietal	n.a.	EP300:BCOR	exon 31 for EP300	exon 4-7 for BCOR, not further specified	n.a.	HGNET, BCOR/1	CNS tumour with EP300:BCOR(L1) fusion: 0.96	No match at >0.3 conf. score	microcystic, vacuolated appearance with myxoid change, necrosis, high mitotic activity	n.a.	negative	GFAP+/Olig2+/BCOR-	Well-circumscribed	Ependymal tumor with lipomatous differentiation	n.a.	1	86.2	86.2	n.a.	n.a.	n.a.	36201019
BE54	49	Female	frontotemporal	n.a.	BCOR stop gain mutation	n.a.	n.a.	n.a.	n.a.	CNS tumour with EP300:BCOR(L1) fusion: 0.90	No match at >0.3 conf. score	ependymoma-like histological pattern, perivascular pseudorosettes, necrosis, Microvascular proliferations, high mitotic activity	n.a.	negative	GFAP+/Olig2+/BCOR-	diffuse	High grade astrocytoma	n.a.	0	3.76667	3.76667	n.a.	n.a.	n.a.	36201019
BJ64	30	Female	temporal	n.a.	EP300:BCOR	exon 31 for EP300	exon 5 for BCOR	n.a.	HGNET, BCOR/13	CNS tumour with EP300:BCOR(L1) fusion: 1	No match at >0.3 conf. score	ependymoma-like histological pattern, perivascular pseudorosettes, necrosis, calcifications, high mitotic activity	n.a.	positive	BCOR+	indeterminate	Ependymoma	n.a.	NA	n.a.	n.a.	n.a.	n.a.	n.a.	36201019
BK22	17	Male	temporal	n.a.	EP300:BCOR	exon 31 for EP300	exon 4-7 for BCOR, not further specified	n.a.	LGG, MYB/1;EPN, RELA/1	Glioblastoma, IDH-wildtype, mesenchymal type: 0.13	No match at >0.3 conf. score	microcystic, vacuolated appearance with myxoid change, high mitotic activity	n.a.	positive	GFAP+/Olig2+/BCOR+	indeterminate	Low-grade glioma, consistent with ganglioglioma	n.a.	1	24.6333	24.6333	n.a.	n.a.	n.a.	36201019
BL89	17	Female	cerebellar	n.a.	CREBBP:BCOR	exon 31 for CREBBP	exon 6 for BCOR	n.a.	HGNET, BCOR/10	CNS tumour with EP300:BCOR(L1) fusion: 1	HGNET, BCOR:0.361	necrosis, Microvascular proliferations , calcifications, high mitotic activity	n.a.	negative	GFAP-/Olig2+/BCOR-	Well-circumscribed	High grade astrocytoma	n.a.	0	2.83333	2.83333	n.a.	n.a.	n.a.	36201019
BM60	37	Female	temporo-parietal	n.a.	EP300:BCOR	exon 31 for EP300	exon 4 for BCOR	n.a.	HGNET, BCOR/15	Neuroepithelial tumour with BCOR internal tandem duplication: 1	HGNET, BCOR:0.972	ependymoma-like histological pattern, perivascular pseudorosettes, necrosis, calcifications, high mitotic activity	n.a.	negative	GFAP-/Olig2+/BCOR-	indeterminate	High-grade neuroepithelial tumor	n.a.	0	0.933333	0.933333	n.a.	n.a.	n.a.	36201019
CB22	22	Female	n.a.	n.a.	NA, but EP300/BCOR CN breakpoint present	n.a.	n.a.	n.a.	HGNET, BCOR/5	CNS tumour with EP300:BCOR(L1) fusion: 0,90	HGNET, BCOR:0.787	oligodendroglioma-like appearance , calcifications, high mitotic activity	n.a.	positive	GFAP+/Olig2+/BCOR+	indeterminate	High-grade neuroepithelial tumor	n.a.	0	1.5	1.5	n.a.	n.a.	n.a.	36201019
CBTN-7316-4035	12	Male	occipital	n.a.	EP300:BCOR	exon 31 for EP300		n.a.	HGNET, BCOR/12;EPN, RELA/1	CNS tumour with EP300:BCOR(L1) fusion: 1	No match at >0.3 conf. score	n.a.	n.a.	n.a.	n.a.	n.a.	n.a.	n.a.	n.a.	n.a.	n.a.	n.a.	n.a.	n.a.	36201019
CBTN-7316-4274	15.6	Male	n.a.	n.a.	NA, but EP300/BCOR CN breakpoint present	n.a.	n.a.	n.a.	HGNET, BCOR/15	Neuroepithelial tumour with BCOR internal tandem duplication: 0.80	No match at >0.3 conf. score	n.a.	n.a.	n.a.	n.a.	n.a.	n.a.	n.a.	n.a.	n.a.	n.a.	n.a.	n.a.	n.a.	36201019
CC93	12	Male	n.a.	n.a.	EP300:BCOR	exon 31 for EP300		n.a.	HGNET, BCOR/15	Neuroepithelial tumour with BCOR internal tandem duplication: 0.50	HGNET, BCOR:0.618	perivascular pseudorosettes, necrosis , high mitotic activity	n.a.	positive	GFAP+/Olig2-/BCOR+	indeterminate	High grade glioneuronal tumor	n.a.	0	1.36667	1.36667	n.a.	n.a.	n.a.	36201019
CH20	21	Female	frontal	n.a.	EP300:BCOR	exon 31 for EP300	exon 7 for BCOR	n.a.	HGNET, BCOR/5;GBM, MYCN/1;EPN, RELA/1	CNS tumour with EP300:BCOR(L1) fusion: 1	MTGF_GBM:0.427	microcystic, vacuolated appearance with myxoid change, calcifications, high mitotic activity	n.a.	n.a.	GFAP+/Olig2+	indeterminate	High grade glioneuronal tumor	n.a.	1	53.5	53.5	n.a.	n.a.	n.a.	36201019
DKFZ02322	36	Female	right cerebellar	n.a.	NA, but EP300/BCOR CN breakpoint present	n.a.	n.a.	n.a.	HGNET, BCOR/15	CNS tumour with EP300:BCOR(L1) fusion: 1	HGNET, BCOR:0.697	ependymoma-like histological pattern, perivascular pseudorosettes, calcifications	n.a.	n.a.	GFAP-/Olig2-	diffuse	anaplastic ependymoma (WHO grade III)	n.a.	1	45	45	n.a.	n.a.	n.a.	36201019
DKFZ07409	39	Female	right cerebellar	n.a.	NA, but EP300/BCOR CN breakpoint present	n.a.	n.a.	n.a.	HGNET, BCOR/13	CNS tumour with EP300:BCOR(L1) fusion: 1	HGNET, BCOR:0.445	ependymoma-like histological pattern, perivascular pseudorosettes, calcifications	n.a.	n.a.	GFAP-/Olig2-	diffuse	anaplastic ependymoma (WHO grade III)	n.a.	n.a.	n.a.	n.a.	n.a.	n.a.	n.a.	36201019
DKFZ08224	20	Female	left frontal lobe	n.a.	NA, but EP300/BCOR CN breakpoint present	n.a.	n.a.	n.a.	HGNET, BCOR/3;EPN, RELA/3;GBM, MYCN/2	CNS tumour with EP300:BCOR(L1) fusion: 0.99	MTGF_GBM:0.438	neuroepithelial tumor with low mitotic activity	n.a.	n.a.	GFAP+/Olig2+	n.a.	low grade neuroepithelial tumor	n.a.	0	12	12	n.a.	n.a.	n.a.	36201019
Index case	14	Female	right temporomediobasal	n.a.	BCOR:CREBBP	intron 6 for BCOR	exon 31 of CREBBP	IDH1/2-wt, hTERT-wt	n.a.	CNS tumor with BCOR/BCOR(L1) fusion: 0.65	HGNET-BCOR: 0.79	ependymoma-like histological pattern, perivascular pseudorosettes, calcifications, hypercellulariry, high proliferation activity		negative	GFAP-/S100-/Olig2+/NeuN+/BCOR-/BRAF (V600E)-/ H3K27M-		Maligner glialer Tumor, vereinbar mit Glioblastoma multiforme (WHO Grad IV), IDH-Wildtyp		1	30	30	0	n.a.	n.a.
S454	40	Female	n.a.	n.a.	EP300:BCOR	exon 31 for EP300	exon 6 for BCOR	n.a.	HGNET, BCOR/4;GBM, MYCN/1;EPN, RELA/1	CNS tumour with EP300:BCOR(L1) fusion	No match at >0.3 conf. score	ependymoma-like histological pattern, perivascular pseudorosettes, necrosis, high mitotic activity	n.a.	n.a.	GFAP+	indeterminate	Anaplastic ependymoma	n.a.	0	0.8	0.8	n.a.	n.a.	n.a.	36201019
X535	30	Male	frontal	n.a.	NA, but EP300/BCOR CN breakpoint present	n.a.	n.a.	n.a.	GBM, MYCN/1;HGNET, BCOR/3	CNS tumour with EP300:BCOR(L1) fusion: 0.77	MTGF_GBM:0.587	perivascular pseudorosettes, low mitotic activity	n.a.	positive	BCOR+	indeterminate	Glioblastoma	n.a.	0	1.43333	1.43333	n.a.	n.a.	n.a.	36201019
Y290	52	Female	n.a.	n.a.	BCOR stop gain mutation	n.a.	n.a.	n.a.	n.a.	CNS tumour with EP300:BCOR(L1) fusion: 0.52	MTGF_GBM:0.588	calcifications, low mitotic activity	n.a.	negative	GFAP+/BCOR-	diffuse	Anaplastic astrocytoma	n.a.	0	84.1667	84.1667	n.a.	n.a.	n.a.	36201019
Y624	16	Male	n.a.	n.a.	EP300:BCOR	exon 31 for EP300	intron 6 for BCOR	n.a.	HGNET, BCOR/4;EPN, RELA/1;GBM, MYCN/1	CNS tumour with EP300:BCOR(L1) fusion: 1	MTGF_GBM:0.621	oligodendroglioma-like appearance, calcifications, low mitotic activity	n.a.	negative	GFAP+/BCOR-	indeterminate	Low-grade glioneuronal neoplasm	n.a.	1	26	26	n.a.	n.a.	n.a.	36201019
Y691	30	Male	arietal	n.a.	EP300:BCOR	exon 31 for EP300	exon 4-7 for BCOR, not further specified	n.a.	HGNET, BCOR/5;EPN, RELA/2;GBM, MYCN/1	CNS tumour with EP300:BCOR(L1) fusion: 1	MTGF_GBM:0.341	ependymoma-like histological pattern, perivascular pseudorosettes, necrosis , calcifications, high mitotic activity	n.a.	negative	GFAP+/BCOR-	indeterminate	Anaplastic ependymoma	n.a.	1	16.1333	16.1333	n.a.	n.a.	n.a.	36201019
Y691-recurrence	31	Male	parieto-occipital	n.a.	EP300:BCOR	exon 31 for EP300	exon 4-7 for BCOR, not further specified	n.a.	HGNET, BCOR/9	High-grade neuroepithelial tumour with MN1:CXXC5 fusion: 0.58	HGNET, BCOR:0.528	necrosis, high mitotic activity	n.a.	negative	GFAP-/BCOR-	indeterminate	Anaplastic ependymoma	n.a.	n.a.	n.a.	n.a.	n.a.	n.a.	n.a.	36201019
Y844	69	Female	cerebellar	n.a.	MEAF6:CXXC5	n.a.	n.a.	n.a.	HGNET, BCOR/1	CNS tumour with EP300:BCOR(L1) fusion: 0.39	No match at >0.3 conf. score	necrosis, calcifications, high mitotic activity	n.a.	n.a.	Olig2-	Well-circumscribed	Glioblastoma versus anaplastic ependymoma	n.a.	0	1.7	1.7	n.a.	n.a.	n.a.	36201019

## Sheet: Repository cases
Case ID	Age	sex	Localisation	Clinical manifestation	Fusion type	Breakpoint 1	Breakpoint 2	+7/-10 signature	Other molecular findings	Initial histology	Histology after progress	IHC-	Growth pattern	Initial diagnosis	Integrated diagnosis	Radiology	Tumor progression	PFS (months)	OS (months)	Deseased	Initial therapy	Therapy after progress	PMID
TCGA-DU-6404	24	Female	n.a.	n.a.	EP300:BCOR; BCOR:L3MBTL2; BCOR:EP300	n.a.	n.a.	0	ATG5-mut/ACOX3-mut	neuroepithelial tumor, predominantly small spindle cell pattern with spongioblastoma polar-like or epyndymoma-like areas, focal areas of neuronal differentation, necrosis, high mitotic activity, slight desmoplasia, calcificatios, chicken-wire vasculature	n.a.	GFAP-/S100-/EMA-/NeuN-/synaptophysin+/NFP+	diffuse	anaplastic oligodendroglioma with atypical features	GBM	n.a.	1	37.9	133.7	1	Gross Total Resection, radiation (6000 Gy), Temozolomide, Bevacizumab, Irinotecan, Carboplatin	n.a.	26824661
P-0002620	13	Male	n.a.	n.a.	BCOR:TRAP1	exon 5 for BCOR	exon 3 for TRAP1		SETD2 C495Lfs*6, PTPN11 A72V, PTPN11 E76G, TP53 E258K, CDKN2AB homozygous deletion	glioma with calcification and high-grade components of spindled astroglial apperance	n.a.	n.a.	n.a.	diffuse glioma G4	n.a.	n.a.	1	n.a.	77	1	Resection, Temozolomide, Irinotecan	n.a.	31263031
TCGA-KT-A7W1	45	Female	right frontal lobe with extension to the suprasellar fossa and corpus callosum	n.a.	CREBBP:GOLGA6L2	n.a.	n.a.	1	gain of ch. 7, loss of ch. 10, EGFR amplification, CDKN2AB homozygous deletion,EGFR-mut, PIK3CA-mut, IDH-wt	highly cellular glail tumor with scattered mitotic figures	n.a.	GFAP+/IDH1Rh132H-	n.a.	anaplastic astrocytoma, G3	GBM	n.a.	1	4.7	4.7	0	Subtotal resection, radiation (4600, 1400 Gy), Temozolomide	n.a.	26824661
TCGA-DU-6408	23	Female	right frontal lobe	n.a.	CREBBP:ENPP7P14	n.a.	n.a.	0	IDHR132H-mut, TP53-mut, ATRX-mut, no 1p/19q	oligodendroglioma-like appearance, hypercellularity with pleomorphism, no calcifications, moderate mitotic activity, vascular proliferations	n.a.	GFAP-	n.a.	anaplastic oligodendroglioma G3	A IDH	n.a.	1	68.9	114	1	Subtotal resection, adjuvant temozolomide, Capecitabine, Celecoxib	n.a.	26824661
P-0018793	57	Female	n.a.	n.a.	CREBBP:LCMT1	exon 5 for CREBBP	exon 5 for LCMT1	1	gain of ch. 7 and loss of ch 10, CDKN2AB homozygous deletion, EGFR-mut, EGFR in frame deletion, PTEN-mut, pTERT-mut	n.a.	n.a.	n.a.	n.a.	GBM, G4	GBM	n.a.	1	18.8	20	0	resection, temozolomide	n.a.	31263031
